# Supplementary material for: A p-orbital honeycomb-Kagome lattice realized in a two-dimensional metal-organic framework
Source: Commun Chem. 2023 Apr 18;6:73. doi: 10.1038/s42004-023-00869-7 (PMC10113257; doi:10.1038/s42004-023-00869-7)
Supplement: Supplementary file 3 — Supplementary Data 1 [file 42004_2023_869_MOESM3_ESM.txt]

CONTCAR                                 
   1.00000000000000     
    47.0000000000000000    0.0000000000000000    0.0000000000000000
    23.5000000000000000   40.7031939778999998    0.0000000000000000
     0.0000000000000000    0.0000000000000000   15.0000000000000000
   C    N    Fe   H 
   150    30     9    90
Direct
  0.5999515862188607  0.4609771129497416  0.5311319621381616
  0.5390228870502652  0.4000484137811388  0.4688680378618378
  0.5911212058820077  0.4935436247626604  0.5315765006901613
  0.5064563752373396  0.4088787941179929  0.4684234993098387
  0.5710899247571675  0.4594213575322165  0.5086595057047760
  0.5405786424677838  0.4289100752428326  0.4913404942952241
  0.5568450901754900  0.5120275385146135  0.5077747637609223
  0.4879724914853817  0.4431549098245095  0.4922252362390776
  0.3911019877095281  0.5478681911240265  0.5290847386694743
  0.4521318088759740  0.6088980122904716  0.4709152613305260
  0.3998896332301148  0.5153216831948831  0.5303862331764375
  0.4846783168051166  0.6001103377698864  0.4696137668235624
  0.4201084039957479  0.5493075032410843  0.5076209927501907
  0.4506925267589112  0.5798915960042513  0.4923790072498096
  0.4342825981275017  0.4966942007563112  0.5078970575938903
  0.5033057992436891  0.5657174018724995  0.4921029424061096
  0.4530504420719542  0.4617517299821983  0.5009815258304395
  0.5382482700178021  0.5469495279280511  0.4990184741695616
  0.6259055468325067  0.3923803707586740  0.4365934772548818
  0.6076196292413256  0.3740944531674928  0.5634065527451212
  0.6373693483783830  0.3444314961826933  0.5635890393174163
  0.6555685038173070  0.3626306516216171  0.4364109606825838
  0.3832602930320654  0.6342254292422759  0.5650483295905331
  0.3657745707577244  0.6167397069679347  0.4349516704094662
  0.3535035942339660  0.6638858498655740  0.5652353153015691
  0.3361141201344232  0.6464963757660308  0.4347646846984310
  0.4356121894149669  0.4436051138985646  0.5039191203357195
  0.5563948861014359  0.5643878105850327  0.4960808796642803
  0.4060876635805493  0.4534011285531254  0.4557383883563200
  0.5465988714468756  0.5939123064194552  0.5442616116436789
  0.3905958276400908  0.4351881343095839  0.4595157289036164
  0.5648118656904163  0.6094042023599113  0.5404842410963815
  0.4300011562309271  0.3978698102543762  0.5580559236806938
  0.6021301897456242  0.5699988147690741  0.4419440763193067
  0.4470403948741371  0.4145656154771202  0.5556958547224431
  0.5854343845228790  0.5529595751258677  0.4443041452775492
  0.5411431018718864  0.0607879722429002  0.5251712433297332
  0.9392120277570998  0.4588568981281137  0.4748287566702672
  0.5085891337287985  0.0845624190706081  0.5247271770321357
  0.9154375809293918  0.4914108662712020  0.4752728229678648
  0.5426966992445089  0.0302817539252849  0.5040078159528548
  0.9697182460747150  0.4573033007554910  0.4959921840471453
  0.4901146613408889  0.0686885951186968  0.5016917801214349
  0.9313114048813029  0.5098853386591107  0.4983082198785641
  0.5718244405882718  0.9997041071178391  0.4961200780261533
  0.0002958978821576  0.4281755594117291  0.5038799219738470
  0.4541990175236305  0.9393622549352189  0.5398916357120681
  0.0606377220647759  0.5458009824763689  0.4601083642879324
  0.4867577097800801  0.9155826618745609  0.5412150668459248
  0.0844173381254393  0.5132422902199202  0.4587849331540749
  0.4526933143650698  0.9694914387343710  0.5141688013929107
  0.0305085482656320  0.5473066566349314  0.4858311986070890
  0.5052959246103428  0.9310273092058196  0.5146251837774638
  0.0689727197941798  0.4947040753896575  0.4853748162225361
  0.4235833421794024 -0.0000393683017916  0.5039584642084828
  0.0000393543017906  0.5764166288205985  0.4960415357915171
  0.5928443362771484  0.9150058431802741  0.4678738221584269
  0.0849941338197274  0.4071556637228521  0.5321261778415727
  0.6017364993465509  0.9386899377111066  0.4661048923786422
  0.0613100842888955  0.3982635006534502  0.5338951366213559
  0.5587681587740168  0.9309064344634908  0.4938133012482331
  0.0690935945365153  0.4412318412259831  0.5061866687517643
  0.5730896547967816  0.9691882219495842  0.4892011959792665
  0.0308117570504109  0.4269103452032185  0.5107988340207295
  0.5401921880967278  0.9146821819547679  0.5056491567104126
  0.0853177950452271  0.4598078119032724  0.4943508432895873
  0.3933888262279356  0.0604660899415507  0.4671615519298543
  0.9395339100584498  0.6066112037720597  0.5328384780701482
  0.4022461003472172  0.0841531819881720  0.4627452088718076
  0.9158468180118273  0.5977538696527871  0.5372548211281885
  0.4222222645851787  0.0303658263409287  0.4919123343925376
  0.9696341736590715  0.5777777354148210  0.5080876656074627
  0.4364934120978923  0.0687020274817313  0.4866221145407799
  0.9312979725182685  0.5635065589021088  0.5133778854592204
  0.4552106078780700  0.0849764176077391  0.4921952955742546
  0.9150235823922604  0.5447894221219328  0.5078047334257443
  0.6035514473029024  0.9995943250327568  0.4948918964170176
  0.0004056869672448  0.3964485526970981  0.5051081325829810
  0.6284270739691189  0.9809318887934566  0.5570331267158860
  0.0190681372065452  0.3715729260308814  0.4429668732841136
  0.6581750950559218  0.9808370648821483  0.5560026045103260
  0.0191629181178539  0.3418249049440792  0.4439973954896732
  0.6637580661895068  0.9992540739834396  0.4924747075435188
  0.0007459310165644  0.3362419338104926  0.5075252634564816
  0.6393088751169149  0.0178491985907471  0.4301798763079942
  0.9821508014092530  0.3606911248830859  0.5698201236920054
  0.3674014081201021  0.0190157619251677  0.5686064485716420
  0.9809842380748329  0.6325986218798928  0.4313935514283576
  0.3376646021250967  0.0190800439397434  0.5703241106978313
  0.9809199560602572  0.6623354268749021  0.4296758893021689
  0.3556738324784069  0.9814768336445726  0.4457969662401131
  0.0185231843554216  0.6443261375215912  0.5542030047598879
  0.3854995585406275  0.9812374824097411  0.4444816005419930
  0.0187625255902594  0.6145004114593697  0.5555184294580096
  0.5582428283846834  0.8791102732772700  0.5084501065592594
  0.1208897347227309  0.4417571716153162  0.4915498934407412
  0.5477028796839206  0.8595607008465316  0.4624016351356691
  0.1404392841534706  0.4522971203160799  0.5375983348643283
  0.5661864875748865  0.8258583819670249  0.4641520265676580
  0.1741416330329801  0.4338135124251130  0.5358480034323438
  0.6050105915336036  0.8275325037416777  0.5574979582867114
  0.1724675112583270  0.3949894084663963  0.4425020417132883
  0.5880789249372489  0.8612779060947381  0.5569747639451215
  0.1387221089052605  0.4119210750627512  0.4430252360548784
  0.3927687407295670  0.1740323910206070  0.5323639989650036
  0.8259676089793930  0.6072312592704328  0.4676360010349968
  0.4080322943146558  0.1403426908776575  0.5356546659610695
  0.8596573091223423  0.5919677356853462  0.4643453340389306
  0.4377447530409470  0.1205365994674587  0.4882532404186528
  0.8794634005325411  0.5622552469590528  0.5117467595813467
  0.4493638468877831  0.1381222569033801  0.4370016973489896
  0.8618777430966197  0.5506361531122164  0.5629983026510106
  0.4325366633245618  0.1718676232075480  0.4351354857839385
  0.8281323767924519  0.5674633076754392  0.5648645432160604
  0.6094880920344640  0.0180918357733557  0.4315364533624052
  0.9819081642266440  0.3905119079655358  0.5684635766375901
  0.3316594967492842  0.0003555972308273  0.5088255042294774
  0.9996444097691771  0.6683405332507190  0.4911744957705224
  0.3918416928455959  0.0000531998434032  0.5057467989009823
  0.9999467771565913  0.6081583071544040  0.4942532010990174
  0.5796052479334396  0.7258917564897704  0.4927081457622380
  0.2741082735102247  0.4203947520665600  0.5072918542377611
  0.5791122997893425  0.6970489209649045  0.4885658777233057
  0.3029511090350906  0.4208877002106577  0.5114341522766970
  0.6365815715014334  0.6671439173537861  0.4946766160152898
  0.3328560826462141  0.3634184284985660  0.5053234139847115
  0.6370718723187547  0.6967243698690475  0.4991858024158314
  0.3032756601309557  0.3629281276812450  0.5008142275841646
  0.6664715822450323  0.6366903334376736  0.4959768429968100
  0.3633096665623265  0.3335284177549676  0.5040231860031896
  0.6674452033373104  0.6961819372113273  0.5051749266744135
  0.3038180627886735  0.3325547966626893  0.4948250733255861
  0.6970249552164143  0.6660470989386628  0.5066236357079910
  0.3339529010613370  0.3029750447835857  0.4933763642920095
  0.6965381653165779  0.6361365622233430  0.5023838950062320
  0.3638634077766546  0.3034618346834217  0.4976160749937650
  0.6948524960276593  0.5791767382409827  0.4932561083803815
  0.4208232907590158  0.3051475039723415  0.5067438616196162
  0.7241634094181116  0.5786267256541927  0.4997930824405120
  0.4213732743458084  0.2758365905818886  0.5002069175594872
  0.7261175597773610  0.6943594217325396  0.5160516637044885
  0.3056405782674598  0.2738824402226388  0.4839483362955113
  0.6972823161150371  0.7237563781020045  0.5148904526614840
  0.2762436218979960  0.3027176838849629  0.4851095473385162
  0.5697238295420237  0.4302761704579766  0.5000000000000000
  0.4215648662960345  0.5784351337039645  0.5000000000000000
  0.6014162971602229  0.3985837028397773  0.5000000000000000
  0.6614412964207317  0.3385587035792681  0.5000000000000000
  0.3298382133525392  0.6701618166474637  0.5000000000000000
  0.3898559111184978  0.6101440888815024  0.5000000000000000
  0.5448321806359608  0.4910079842968147  0.4966794036726176
  0.5089920157031860  0.4551678193640394  0.5033205663273871
  0.4463684266773638  0.5176714433554769  0.4965466452129120
  0.4823285856445294  0.5536315733226362  0.5034533257870822
  0.4018271381505860  0.4074098975373410  0.5102831494901972
  0.5925901024626593  0.5981728618494148  0.4897168505098027
  0.5111234035474447  0.0355803705431941  0.4920550492463737
  0.9644196294568056  0.4888765964525564  0.5079449507536263
  0.4843095706613411  0.9639368760426674  0.5009398894801986
  0.0360631239573324  0.5156904583386572  0.4990601105198006
  0.5468830324435699  0.9639645703261085  0.5037468657086593
  0.0360354076738898  0.4531169675564295  0.4962531342913405
  0.4484647580458951  0.0358480794974575  0.5016198587601771
  0.9641519205025426  0.5515352719541069  0.4983801412398233
  0.5949263545800832  0.8091045830899013  0.5109332705174130
  0.1908954459100975  0.4050736454199232  0.4890667294825870
  0.4043635532037723  0.1905567052733482  0.4828643606363086
  0.8094432947266522  0.5956364467962282  0.5171356103636926
  0.6073226950631833  0.6665996127126156  0.4895382118441294
  0.3334004172873801  0.3926773049368174  0.5104617581558757
  0.6083378101893491  0.7270727155832016  0.4980664290976943
  0.2729272844167979  0.3916621898106513  0.5019336009023080
  0.6648693009221943  0.6079653501073392  0.4911164064418482
  0.3920346498926610  0.3351306990778062  0.5088836235581540
  0.7263969249693446  0.6068150534898160  0.5049176802081161
  0.3931849165101888  0.2736030750306549  0.4950823197918837
  0.7273323610281505  0.6644039257410683  0.5121862057989048
  0.3355960742589317  0.2726676389718500  0.4878137942010956
  0.6668314286464679  0.7260548205075239  0.5098570836568672
  0.2739451794924758  0.3331685713535327  0.4901429163431336
  0.4976559555533497 -0.0001641845043720  0.4996657509702308
  0.0001641705043781  0.5023440444466506  0.5003342490297698
  0.7613985046680032  0.6177803265089087  0.5131291929118925
  0.3822196734910910  0.2386014953319968  0.4868708070881074
  0.6183744825386446  0.6204708330358817  0.4884671141303866
  0.3795291669641184  0.3816255174613552  0.5115328858696133
  0.6207840239820639  0.7610505073960627  0.5070765079577613
  0.2389494926039364  0.3792159760179361  0.4929234920422386
  0.4955788653701266  0.5044211636298730  0.5000000000000000
  0.6237793323521756  0.4400730103429866  0.5472818073645282
  0.5599269896570129  0.3762206676478245  0.4527181926354728
  0.6065668332722799  0.5037579760859372  0.5493044588920218
  0.4962419939140676  0.3934331667277207  0.4506955411079783
  0.3671933707358541  0.5688501363562579  0.5441034431106635
  0.4311498636437417  0.6328066592641414  0.4558965568893374
  0.3842989319063434  0.5052570170198222  0.5478793730547475
  0.4947429829801776  0.6157010680936561  0.4521206269452521
  0.6212848947067413  0.4110528916326740  0.3865579309776372
  0.5889471083673260  0.3787151052932582  0.6134420690223630
  0.6418014098377809  0.3258718631608583  0.6138462363995683
  0.6741281368391415  0.3581985901622193  0.3861537636004312
  0.4016278019606329  0.6292921906298068  0.6163147526881193
  0.3707077793701979  0.5983721980393677  0.3836852473118808
  0.3487510518208211  0.6821271726661581  0.6167692078285091
  0.3178727983338435  0.6512489181791761  0.3832307921714909
  0.3961103202234010  0.4748978616583507  0.4126051768770599
  0.5251021383416491  0.6038896497766040  0.5873948531229417
  0.3685044227102652  0.4421079193909985  0.4203076573301334
  0.5578920806090026  0.6314955772897347  0.5796923126698711
  0.4382704257838630  0.3761121370009062  0.5998189689462177
  0.6238878629990935  0.5617296042161396  0.4001810310537828
  0.4690038501910476  0.4059027761233732  0.5964769913784370
  0.5940972238766259  0.5309961198089502  0.4035230086215627
  0.5620314384174262  0.0637616061656992  0.5411304135899079
  0.9362383938343010  0.4379685615825737  0.4588695864100921
  0.4983879178715295  0.1103116782192119  0.5413606748873140
  0.8896883217807880  0.5016120821284694  0.4586393251126861
  0.4332703470470579  0.9366620426200029  0.5574323571570458
  0.0633379793799989  0.5667296229529400  0.4425676428429538
  0.4969172108842684  0.8901450508558066  0.5612768403433011
  0.1098549491441935  0.5030827591157290  0.4387231596566997
  0.6081146706695255  0.8893098044213691  0.4502919274326111
  0.1106901885786271  0.3918853293304747  0.5497080725673895
  0.6254395032283158  0.9356777518654126  0.4479418161630471
  0.0643222331345830  0.3745604967716847  0.5520582138369484
  0.3695535650282116  0.0631961051041818  0.4522357206475582
  0.9368038948958182  0.6304464059717892  0.5477643093524370
  0.3868146061476168  0.1095247645073972  0.4423304410238112
  0.8904752354926029  0.6131853938523831  0.5576695289761864
  0.5905377906791256  0.0324282995415008  0.3824200212050747
  0.9675717004584995  0.4094622093208737  0.6175799787949249
  0.6240350883831133  0.9667185323233887  0.6070580597085949
  0.0332814596766105  0.3759649116168867  0.3929419402914052
  0.6770308186065059  0.9663876470598529  0.6052674570584190
  0.0336123229401525  0.3229691813934937  0.3947325429415816
  0.6870361980324737  0.9991119660893122  0.4915220385734841
  0.0008880599106904  0.3129638019675266  0.5084779614265166
  0.6435010347603179  0.0321578284440008  0.3799731677772972
  0.9678421715559991  0.3564989652396818  0.6200268322227029
  0.3721060240770169  0.0335083119659498  0.6169925397635101
  0.9664916880340497  0.6278940059229788  0.3830074602364893
  0.3511341872708721  0.9669370414312927  0.3971263495875627
  0.0330629725687008  0.6488657827291249  0.6028736504124375
  0.4041214581352594  0.9666552151726959  0.3948487413127818
  0.0333447958273018  0.5958785718647438  0.6051512286872155
  0.5254376341009128  0.8712491737103069  0.4222002725150339
  0.1287508412896911  0.4745623658990868  0.5777996984849668
  0.5586982953657704  0.8108599121837808  0.4262656126020123
  0.1891401178162216  0.4413017046342296  0.5737344173979900
  0.6274460907054998  0.8138707458639833  0.5966302162219838
  0.1861292391360117  0.3725539092945001  0.4033697837780167
  0.5972737067367951  0.8744040893868213  0.5965032387059677
  0.1255958876131733  0.4027262932632045  0.4034967612940329
  0.3705623013356819  0.1892303893522506  0.5710894164214209
  0.8107696106477491  0.6294377276643177  0.4289105835785797
  0.3977790202703649  0.1288833355794043  0.5780091265029401
  0.8711166644205953  0.6022209797296357  0.4219908734970602
  0.4713786305257398  0.1247908369922717  0.3963941812289441
  0.8752091630077281  0.5286213994742629  0.6036057887710602
  0.4409982144697876  0.1853164679228370  0.3939198453050658
  0.8146835320771628  0.5590017555302104  0.6060801846949374
  0.3191455403300885  0.0337499370001515  0.6201423068875924
  0.9662500629998483  0.6808544306699130  0.3798576931124078
  0.3083837594141681  0.0004825157586010  0.5099916327164822
  0.9995174832413952  0.6916162405858308  0.4900083672835170
  0.5566774433770953  0.7493243518075159  0.4920765861169680
  0.2506756481924841  0.4433225566229046  0.5079234438830275
  0.5558067660767475  0.6973713326079111  0.4842360411849163
  0.3026286673920894  0.4441932339232526  0.5157639588150844
  0.6943922876680568  0.5562561760343605  0.4896270274755134
  0.4437438239656392  0.3056077123319439  0.5103730025244887
  0.7471585370933128  0.5552738174952518  0.5010641667111455
  0.4447262125047513  0.2528414629066869  0.4989358332888548
  0.7495233794300318  0.6938241931716488  0.5203497063486084
  0.3061757768283485  0.2504766205699679  0.4796502936513916
  0.6976162017380813  0.7467550592507791  0.5178905550665519
  0.2532449107492253  0.3023837982619183  0.4821094449334474
  0.6846563173386241  0.3153436826613760  0.5000000000000000
  0.3066223018612613  0.6933776681387364  0.5000000000000000
 
  0.00000000E+00  0.00000000E+00  0.00000000E+00
  0.00000000E+00  0.00000000E+00  0.00000000E+00
  0.00000000E+00  0.00000000E+00  0.00000000E+00
  0.00000000E+00  0.00000000E+00  0.00000000E+00
  0.00000000E+00  0.00000000E+00  0.00000000E+00
  0.00000000E+00  0.00000000E+00  0.00000000E+00
  0.00000000E+00  0.00000000E+00  0.00000000E+00
  0.00000000E+00  0.00000000E+00  0.00000000E+00
  0.00000000E+00  0.00000000E+00  0.00000000E+00
  0.00000000E+00  0.00000000E+00  0.00000000E+00
  0.00000000E+00  0.00000000E+00  0.00000000E+00
  0.00000000E+00  0.00000000E+00  0.00000000E+00
  0.00000000E+00  0.00000000E+00  0.00000000E+00
  0.00000000E+00  0.00000000E+00  0.00000000E+00
  0.00000000E+00  0.00000000E+00  0.00000000E+00
  0.00000000E+00  0.00000000E+00  0.00000000E+00
  0.00000000E+00  0.00000000E+00  0.00000000E+00
  0.00000000E+00  0.00000000E+00  0.00000000E+00
  0.00000000E+00  0.00000000E+00  0.00000000E+00
  0.00000000E+00  0.00000000E+00  0.00000000E+00
  0.00000000E+00  0.00000000E+00  0.00000000E+00
  0.00000000E+00  0.00000000E+00  0.00000000E+00
  0.00000000E+00  0.00000000E+00  0.00000000E+00
  0.00000000E+00  0.00000000E+00  0.00000000E+00
  0.00000000E+00  0.00000000E+00  0.00000000E+00
  0.00000000E+00  0.00000000E+00  0.00000000E+00
  0.00000000E+00  0.00000000E+00  0.00000000E+00
  0.00000000E+00  0.00000000E+00  0.00000000E+00
  0.00000000E+00  0.00000000E+00  0.00000000E+00
  0.00000000E+00  0.00000000E+00  0.00000000E+00
  0.00000000E+00  0.00000000E+00  0.00000000E+00
  0.00000000E+00  0.00000000E+00  0.00000000E+00
  0.00000000E+00  0.00000000E+00  0.00000000E+00
  0.00000000E+00  0.00000000E+00  0.00000000E+00
  0.00000000E+00  0.00000000E+00  0.00000000E+00
  0.00000000E+00  0.00000000E+00  0.00000000E+00
  0.00000000E+00  0.00000000E+00  0.00000000E+00
  0.00000000E+00  0.00000000E+00  0.00000000E+00
  0.00000000E+00  0.00000000E+00  0.00000000E+00
  0.00000000E+00  0.00000000E+00  0.00000000E+00
  0.00000000E+00  0.00000000E+00  0.00000000E+00
  0.00000000E+00  0.00000000E+00  0.00000000E+00
  0.00000000E+00  0.00000000E+00  0.00000000E+00
  0.00000000E+00  0.00000000E+00  0.00000000E+00
  0.00000000E+00  0.00000000E+00  0.00000000E+00
  0.00000000E+00  0.00000000E+00  0.00000000E+00
  0.00000000E+00  0.00000000E+00  0.00000000E+00
  0.00000000E+00  0.00000000E+00  0.00000000E+00
  0.00000000E+00  0.00000000E+00  0.00000000E+00
  0.00000000E+00  0.00000000E+00  0.00000000E+00
  0.00000000E+00  0.00000000E+00  0.00000000E+00
  0.00000000E+00  0.00000000E+00  0.00000000E+00
  0.00000000E+00  0.00000000E+00  0.00000000E+00
  0.00000000E+00  0.00000000E+00  0.00000000E+00
  0.00000000E+00  0.00000000E+00  0.00000000E+00
  0.00000000E+00  0.00000000E+00  0.00000000E+00
  0.00000000E+00  0.00000000E+00  0.00000000E+00
  0.00000000E+00  0.00000000E+00  0.00000000E+00
  0.00000000E+00  0.00000000E+00  0.00000000E+00
  0.00000000E+00  0.00000000E+00  0.00000000E+00
  0.00000000E+00  0.00000000E+00  0.00000000E+00
  0.00000000E+00  0.00000000E+00  0.00000000E+00
  0.00000000E+00  0.00000000E+00  0.00000000E+00
  0.00000000E+00  0.00000000E+00  0.00000000E+00
  0.00000000E+00  0.00000000E+00  0.00000000E+00
  0.00000000E+00  0.00000000E+00  0.00000000E+00
  0.00000000E+00  0.00000000E+00  0.00000000E+00
  0.00000000E+00  0.00000000E+00  0.00000000E+00
  0.00000000E+00  0.00000000E+00  0.00000000E+00
  0.00000000E+00  0.00000000E+00  0.00000000E+00
  0.00000000E+00  0.00000000E+00  0.00000000E+00
  0.00000000E+00  0.00000000E+00  0.00000000E+00
  0.00000000E+00  0.00000000E+00  0.00000000E+00
  0.00000000E+00  0.00000000E+00  0.00000000E+00
  0.00000000E+00  0.00000000E+00  0.00000000E+00
  0.00000000E+00  0.00000000E+00  0.00000000E+00
  0.00000000E+00  0.00000000E+00  0.00000000E+00
  0.00000000E+00  0.00000000E+00  0.00000000E+00
  0.00000000E+00  0.00000000E+00  0.00000000E+00
  0.00000000E+00  0.00000000E+00  0.00000000E+00
  0.00000000E+00  0.00000000E+00  0.00000000E+00
  0.00000000E+00  0.00000000E+00  0.00000000E+00
  0.00000000E+00  0.00000000E+00  0.00000000E+00
  0.00000000E+00  0.00000000E+00  0.00000000E+00
  0.00000000E+00  0.00000000E+00  0.00000000E+00
  0.00000000E+00  0.00000000E+00  0.00000000E+00
  0.00000000E+00  0.00000000E+00  0.00000000E+00
  0.00000000E+00  0.00000000E+00  0.00000000E+00
  0.00000000E+00  0.00000000E+00  0.00000000E+00
  0.00000000E+00  0.00000000E+00  0.00000000E+00
  0.00000000E+00  0.00000000E+00  0.00000000E+00
  0.00000000E+00  0.00000000E+00  0.00000000E+00
  0.00000000E+00  0.00000000E+00  0.00000000E+00
  0.00000000E+00  0.00000000E+00  0.00000000E+00
  0.00000000E+00  0.00000000E+00  0.00000000E+00
  0.00000000E+00  0.00000000E+00  0.00000000E+00
  0.00000000E+00  0.00000000E+00  0.00000000E+00
  0.00000000E+00  0.00000000E+00  0.00000000E+00
  0.00000000E+00  0.00000000E+00  0.00000000E+00
  0.00000000E+00  0.00000000E+00  0.00000000E+00
  0.00000000E+00  0.00000000E+00  0.00000000E+00
  0.00000000E+00  0.00000000E+00  0.00000000E+00
  0.00000000E+00  0.00000000E+00  0.00000000E+00
  0.00000000E+00  0.00000000E+00  0.00000000E+00
  0.00000000E+00  0.00000000E+00  0.00000000E+00
  0.00000000E+00  0.00000000E+00  0.00000000E+00
  0.00000000E+00  0.00000000E+00  0.00000000E+00
  0.00000000E+00  0.00000000E+00  0.00000000E+00
  0.00000000E+00  0.00000000E+00  0.00000000E+00
  0.00000000E+00  0.00000000E+00  0.00000000E+00
  0.00000000E+00  0.00000000E+00  0.00000000E+00
  0.00000000E+00  0.00000000E+00  0.00000000E+00
  0.00000000E+00  0.00000000E+00  0.00000000E+00
  0.00000000E+00  0.00000000E+00  0.00000000E+00
  0.00000000E+00  0.00000000E+00  0.00000000E+00
  0.00000000E+00  0.00000000E+00  0.00000000E+00
  0.00000000E+00  0.00000000E+00  0.00000000E+00
  0.00000000E+00  0.00000000E+00  0.00000000E+00
  0.00000000E+00  0.00000000E+00  0.00000000E+00
  0.00000000E+00  0.00000000E+00  0.00000000E+00
  0.00000000E+00  0.00000000E+00  0.00000000E+00
  0.00000000E+00  0.00000000E+00  0.00000000E+00
  0.00000000E+00  0.00000000E+00  0.00000000E+00
  0.00000000E+00  0.00000000E+00  0.00000000E+00
  0.00000000E+00  0.00000000E+00  0.00000000E+00
  0.00000000E+00  0.00000000E+00  0.00000000E+00
  0.00000000E+00  0.00000000E+00  0.00000000E+00
  0.00000000E+00  0.00000000E+00  0.00000000E+00
  0.00000000E+00  0.00000000E+00  0.00000000E+00
  0.00000000E+00  0.00000000E+00  0.00000000E+00
  0.00000000E+00  0.00000000E+00  0.00000000E+00
  0.00000000E+00  0.00000000E+00  0.00000000E+00
  0.00000000E+00  0.00000000E+00  0.00000000E+00
  0.00000000E+00  0.00000000E+00  0.00000000E+00
  0.00000000E+00  0.00000000E+00  0.00000000E+00
  0.00000000E+00  0.00000000E+00  0.00000000E+00
  0.00000000E+00  0.00000000E+00  0.00000000E+00
  0.00000000E+00  0.00000000E+00  0.00000000E+00
  0.00000000E+00  0.00000000E+00  0.00000000E+00
  0.00000000E+00  0.00000000E+00  0.00000000E+00
  0.00000000E+00  0.00000000E+00  0.00000000E+00
  0.00000000E+00  0.00000000E+00  0.00000000E+00
  0.00000000E+00  0.00000000E+00  0.00000000E+00
  0.00000000E+00  0.00000000E+00  0.00000000E+00
  0.00000000E+00  0.00000000E+00  0.00000000E+00
  0.00000000E+00  0.00000000E+00  0.00000000E+00
  0.00000000E+00  0.00000000E+00  0.00000000E+00
  0.00000000E+00  0.00000000E+00  0.00000000E+00
  0.00000000E+00  0.00000000E+00  0.00000000E+00
  0.00000000E+00  0.00000000E+00  0.00000000E+00
  0.00000000E+00  0.00000000E+00  0.00000000E+00
  0.00000000E+00  0.00000000E+00  0.00000000E+00
  0.00000000E+00  0.00000000E+00  0.00000000E+00
  0.00000000E+00  0.00000000E+00  0.00000000E+00
  0.00000000E+00  0.00000000E+00  0.00000000E+00
  0.00000000E+00  0.00000000E+00  0.00000000E+00
  0.00000000E+00  0.00000000E+00  0.00000000E+00
  0.00000000E+00  0.00000000E+00  0.00000000E+00
  0.00000000E+00  0.00000000E+00  0.00000000E+00
  0.00000000E+00  0.00000000E+00  0.00000000E+00
  0.00000000E+00  0.00000000E+00  0.00000000E+00
  0.00000000E+00  0.00000000E+00  0.00000000E+00
  0.00000000E+00  0.00000000E+00  0.00000000E+00
  0.00000000E+00  0.00000000E+00  0.00000000E+00
  0.00000000E+00  0.00000000E+00  0.00000000E+00
  0.00000000E+00  0.00000000E+00  0.00000000E+00
  0.00000000E+00  0.00000000E+00  0.00000000E+00
  0.00000000E+00  0.00000000E+00  0.00000000E+00
  0.00000000E+00  0.00000000E+00  0.00000000E+00
  0.00000000E+00  0.00000000E+00  0.00000000E+00
  0.00000000E+00  0.00000000E+00  0.00000000E+00
  0.00000000E+00  0.00000000E+00  0.00000000E+00
  0.00000000E+00  0.00000000E+00  0.00000000E+00
  0.00000000E+00  0.00000000E+00  0.00000000E+00
  0.00000000E+00  0.00000000E+00  0.00000000E+00
  0.00000000E+00  0.00000000E+00  0.00000000E+00
  0.00000000E+00  0.00000000E+00  0.00000000E+00
  0.00000000E+00  0.00000000E+00  0.00000000E+00
  0.00000000E+00  0.00000000E+00  0.00000000E+00
  0.00000000E+00  0.00000000E+00  0.00000000E+00
  0.00000000E+00  0.00000000E+00  0.00000000E+00
  0.00000000E+00  0.00000000E+00  0.00000000E+00
  0.00000000E+00  0.00000000E+00  0.00000000E+00
  0.00000000E+00  0.00000000E+00  0.00000000E+00
  0.00000000E+00  0.00000000E+00  0.00000000E+00
  0.00000000E+00  0.00000000E+00  0.00000000E+00
  0.00000000E+00  0.00000000E+00  0.00000000E+00
  0.00000000E+00  0.00000000E+00  0.00000000E+00
  0.00000000E+00  0.00000000E+00  0.00000000E+00
  0.00000000E+00  0.00000000E+00  0.00000000E+00
  0.00000000E+00  0.00000000E+00  0.00000000E+00
  0.00000000E+00  0.00000000E+00  0.00000000E+00
  0.00000000E+00  0.00000000E+00  0.00000000E+00
  0.00000000E+00  0.00000000E+00  0.00000000E+00
  0.00000000E+00  0.00000000E+00  0.00000000E+00
  0.00000000E+00  0.00000000E+00  0.00000000E+00
  0.00000000E+00  0.00000000E+00  0.00000000E+00
  0.00000000E+00  0.00000000E+00  0.00000000E+00
  0.00000000E+00  0.00000000E+00  0.00000000E+00
  0.00000000E+00  0.00000000E+00  0.00000000E+00
  0.00000000E+00  0.00000000E+00  0.00000000E+00
  0.00000000E+00  0.00000000E+00  0.00000000E+00
  0.00000000E+00  0.00000000E+00  0.00000000E+00
  0.00000000E+00  0.00000000E+00  0.00000000E+00
  0.00000000E+00  0.00000000E+00  0.00000000E+00
  0.00000000E+00  0.00000000E+00  0.00000000E+00
  0.00000000E+00  0.00000000E+00  0.00000000E+00
  0.00000000E+00  0.00000000E+00  0.00000000E+00
  0.00000000E+00  0.00000000E+00  0.00000000E+00
  0.00000000E+00  0.00000000E+00  0.00000000E+00
  0.00000000E+00  0.00000000E+00  0.00000000E+00
  0.00000000E+00  0.00000000E+00  0.00000000E+00
  0.00000000E+00  0.00000000E+00  0.00000000E+00
  0.00000000E+00  0.00000000E+00  0.00000000E+00
  0.00000000E+00  0.00000000E+00  0.00000000E+00
  0.00000000E+00  0.00000000E+00  0.00000000E+00
  0.00000000E+00  0.00000000E+00  0.00000000E+00
  0.00000000E+00  0.00000000E+00  0.00000000E+00
  0.00000000E+00  0.00000000E+00  0.00000000E+00
  0.00000000E+00  0.00000000E+00  0.00000000E+00
  0.00000000E+00  0.00000000E+00  0.00000000E+00
  0.00000000E+00  0.00000000E+00  0.00000000E+00
  0.00000000E+00  0.00000000E+00  0.00000000E+00
  0.00000000E+00  0.00000000E+00  0.00000000E+00
  0.00000000E+00  0.00000000E+00  0.00000000E+00
  0.00000000E+00  0.00000000E+00  0.00000000E+00
  0.00000000E+00  0.00000000E+00  0.00000000E+00
  0.00000000E+00  0.00000000E+00  0.00000000E+00
  0.00000000E+00  0.00000000E+00  0.00000000E+00
  0.00000000E+00  0.00000000E+00  0.00000000E+00
  0.00000000E+00  0.00000000E+00  0.00000000E+00
  0.00000000E+00  0.00000000E+00  0.00000000E+00
  0.00000000E+00  0.00000000E+00  0.00000000E+00
  0.00000000E+00  0.00000000E+00  0.00000000E+00
  0.00000000E+00  0.00000000E+00  0.00000000E+00
  0.00000000E+00  0.00000000E+00  0.00000000E+00
  0.00000000E+00  0.00000000E+00  0.00000000E+00
  0.00000000E+00  0.00000000E+00  0.00000000E+00
  0.00000000E+00  0.00000000E+00  0.00000000E+00
  0.00000000E+00  0.00000000E+00  0.00000000E+00
  0.00000000E+00  0.00000000E+00  0.00000000E+00
  0.00000000E+00  0.00000000E+00  0.00000000E+00
  0.00000000E+00  0.00000000E+00  0.00000000E+00
  0.00000000E+00  0.00000000E+00  0.00000000E+00
  0.00000000E+00  0.00000000E+00  0.00000000E+00
  0.00000000E+00  0.00000000E+00  0.00000000E+00
  0.00000000E+00  0.00000000E+00  0.00000000E+00
  0.00000000E+00  0.00000000E+00  0.00000000E+00
  0.00000000E+00  0.00000000E+00  0.00000000E+00
  0.00000000E+00  0.00000000E+00  0.00000000E+00
  0.00000000E+00  0.00000000E+00  0.00000000E+00
  0.00000000E+00  0.00000000E+00  0.00000000E+00
  0.00000000E+00  0.00000000E+00  0.00000000E+00
  0.00000000E+00  0.00000000E+00  0.00000000E+00
  0.00000000E+00  0.00000000E+00  0.00000000E+00
  0.00000000E+00  0.00000000E+00  0.00000000E+00
  0.00000000E+00  0.00000000E+00  0.00000000E+00
  0.00000000E+00  0.00000000E+00  0.00000000E+00
  0.00000000E+00  0.00000000E+00  0.00000000E+00
  0.00000000E+00  0.00000000E+00  0.00000000E+00
  0.00000000E+00  0.00000000E+00  0.00000000E+00
  0.00000000E+00  0.00000000E+00  0.00000000E+00
  0.00000000E+00  0.00000000E+00  0.00000000E+00
  0.00000000E+00  0.00000000E+00  0.00000000E+00
  0.00000000E+00  0.00000000E+00  0.00000000E+00
  0.00000000E+00  0.00000000E+00  0.00000000E+00
  0.00000000E+00  0.00000000E+00  0.00000000E+00
  0.00000000E+00  0.00000000E+00  0.00000000E+00
  0.00000000E+00  0.00000000E+00  0.00000000E+00
  0.00000000E+00  0.00000000E+00  0.00000000E+00
  0.00000000E+00  0.00000000E+00  0.00000000E+00
  0.00000000E+00  0.00000000E+00  0.00000000E+00
  0.00000000E+00  0.00000000E+00  0.00000000E+00
  0.00000000E+00  0.00000000E+00  0.00000000E+00
  0.00000000E+00  0.00000000E+00  0.00000000E+00
  0.00000000E+00  0.00000000E+00  0.00000000E+00
  0.00000000E+00  0.00000000E+00  0.00000000E+00
  0.00000000E+00  0.00000000E+00  0.00000000E+00
  0.00000000E+00  0.00000000E+00  0.00000000E+00
